# Supplementary material for: Cigarette Smoke Containing Acrolein Upregulates EGFR Signaling Contributing to Oral Tumorigenesis In Vitro and In Vivo
Source: Cancers (Basel). 2021 Jul 15;13(14):3544. doi: 10.3390/cancers13143544 (PMC8307191; doi:10.3390/cancers13143544)
Supplement: Supplementary file 1 [file cancers-13-03544-s001.zip]

Archive with 1 entries (1 files):
- cancers-1257764-supplementary.pdf
